# Supplementary material for: Correlations Between Carbon Structure and Properties by XRD and Raman Structural Studies During Coke Formation in Various Rank Coals
Source: Materials (Basel). 2026 Jan 2;19(1):168. doi: 10.3390/ma19010168 (PMC12787029; doi:10.3390/ma19010168)
Supplement: Supplementary file 1 [file materials-19-00168-s001.zip]

Archive with 1 entries (1 files):
- materials-4013731-SA.pdf
